# Supplementary material for: A CRISPR-Cas and Tat Peptide with Fluorescent RNA Aptamer System for Signal Amplification in RNA Imaging
Source: Biosensors (Basel). 2023 Feb 18;13(2):293. doi: 10.3390/bios13020293 (PMC9954185; doi:10.3390/bios13020293)
Supplement: Supplementary file 1 [file biosensors-13-00293-s001.zip]

Archive with 1 entries (1 files):
- biosensors-2173312-supplementary.pdf
